# Supplementary material for: Surface Characteristics of One-Sided Charred Beech Wood
Source: Polymers (Basel). 2021 May 12;13(10):1551. doi: 10.3390/polym13101551 (PMC8151175; doi:10.3390/polym13101551)
Supplement: Supplementary file 1 [file polymers-13-01551-s001.zip]

Archive with 1 entries (1 files):
- polymers-1204441-supplementary.pdf
